# Supplementary material for: Mid-Regional Pro-Adrenomedullin as a Prognostic Factor for Severe COVID-19 ARDS
Source: Antibiotics (Basel). 2022 Aug 29;11(9):1166. doi: 10.3390/antibiotics11091166 (PMC9495198; doi:10.3390/antibiotics11091166)
Supplement: Supplementary file 1 [file antibiotics-11-01166-s001.zip]

Archive with 1 entries (1 files):
- antibiotics-1868794-supplementary.pdf
